# Supplementary material for: Epistasis-Driven Evolution of the SARS-CoV-2 Secondary Structure
Source: J Mol Evol. 2022 Sep 30;90(6):429–37. doi: 10.1007/s00239-022-10073-1 (PMC9523185; doi:10.1007/s00239-022-10073-1)
Supplement: Supplementary file 1 — (xlsx 493 KB) [file 239_2022_10073_MOESM1_ESM.xlsx]

## Sheet: Table S1
Table S1. Ancestral WC base-paired sites in the secondary structure of SARS-CoV-2.
Motif(s)	Positions	Ancestral Alleles	WC->UP mutations	WC->GU mutations	Derived Allele Frequency
5' SL1	7·33	G·C	326	392	718
5' SL1	8·32	G·C	125	244	369
5' SL1	10·30	U·A	4517	557	5074
5' SL1	11·29	U·A	2033	1693	3726
5' SL1	15·24	C·G	5781	1	5782
5' SL2	45·59	G·C	278	318	596
5' SL2	46·58	A·U	82	66	148
5' SL2	47·57	U·A	68	471	539
5' SL2	48·56	C·G	44	156	200
5' SL2	49·55	U·A	79	46	125
5' SL2	50·53	C·G	35	199	234
5' SL3	61·75	G·C	6051	93	6144
5' SL3	62·74	U·A	91	29	120
5' SL3	63·73	U·A	367	44	411
5' SL3	64·72	C·G	439	3470	3909
5' SL4	88·123	G·C	373	279	652
5' SL4	94·117	G·C	1449	515	1964
5' SL4	98·114	C·G	168	947	1115
5' SL5	188·218	G·C	1441	1428	2869
5' SL5	190·216	C·G	848	1238	2086
5' SL5	191·215	U·A	1147	439	1586
5' SL5	192·214	G·C	2073	1458	3531
5' SL5	193·213	C·G	3528	7677	11205
5' SL5	196·209	A·U	10883	175	11058
5' SL5	197·208	C·G	5932	264	6196
5' SL5	198·207	G·C	1317	1815	3132
5' SL5	199·206	G·C	3112	1412	4524
5' SL5	228·252	C·G	1123	603	1726
5' SL5	229·251	A·U	282	79	361
5' SL5	231·249	A·U	261	318	579
5' SL5	233·247	C·G	1310	6016	7326
5' SL5	234·246	U·G	2163	1	2164
5' SL5	236·245	G·C	873	2317	3190
5' SL5	237·244	G·C	741	500	1241
5' SL5	253·262	A·U	97	299	396
5' SL5	254·261	C·G	308	464	772
5' SL5	255·260	C·G	463	498	961
5' SL5	265·180	G·C	495	1960	2455
5' SL5	266·179	A·U	401	1	402
5' SL5	269·176	G·C	774	1302	2076
5' SL5	271·173	G·C	346	1229	1575
5' SL5	272·172	A·U	430	388	818
5' SL5	273·171	G·C	275	637	912
5' SL5	275·167	C·G	1055	2174	3229
5' SL5	276·166	U·A	97	27	124
5' SL5	277·165	U·G	2295	1	2296
5' SL5	278·164	G·C	617	13	630
5' SL5	279·163	U·A	352	109	461
5' SL5	281·160	C·G	2275	176	2451
5' SL5	283·158	U·A	330	680	1010
5' SL5	284·157	G·C	1432	698	2130
5' SL5	288·156	U·A	363	659	1022
5' SL5	289·155	C·G	283	652	935
5' SL5	290·154	A·U	69	38	107
5' SL5	291·153	A·U	181	318	499
5' SL5	292·152	C·G	1630	5298	6928
5' SL5	293·151	G·C	213	632	845
5' SL5	294·150	A·U	173	65	238
5' SL6	302·343	C·G	2120	249	2369
5' SL6	303·342	A·U	68	83	151
5' SL6	304·341	C·G	281	1042	1323
5' SL6	305·340	G·C	279	1402	1681
5' SL6	306·339	U·A	134	59	193
5' SL6	307·338	C·G	273	1182	1455
5' SL6	319·333	G·U	545	1	546
5' SL6	320·332	C·G	597	152	749
5' SL6	321·331	C·G	249	78	327
5' SL6	322·330	U·A	668	330	998
5' SL6	323·329	G·C	403	2	405
5' SL7	350·393	C·G	833	609	1442
5' SL7	351·392	G·C	418	952	1370
5' SL7	352·391	U·A	886	253	1139
5' SL7	353·390	G·C	776	676	1452
5' SL7	355·388	C·G	948	2402	3350
5' SL7	356·387	U·A	382	169	551
5' SL7	357·386	U·G	807	1	808
5' SL7	359·384	G·C	110	1709	1819
5' SL7	360·381	G·U	249	1	250
5' SL7	362·379	G·C	2070	967	3037
5' SL7	364·376	C·G	5937	1686	7623
5' SL7	365·375	U·A	513	134	647
5' SL7	366·374	C·G	1670	396	2066
5' SL8	413·471	A·U	73	42	115
5' SL8	414·470	C·G	291	331	622
5' SL8	416·468	U·A	74	56	130
5' SL8	417·467	G·U	168	1	169
5' SL8	419·465	G·C	555	158	713
5' SL8	420·464	G·C	92	139	231
5' SL8	425·461	G·C	604	1	605
5' SL8	426·460	U·A	253	91	344
5' SL8	429·457	A·U	394	149	543
5' SL8	434·452	G·C	896	1	897
5' SL8	440·450	G·C	868	534	1402
5' SL8	441·449	G·C	183	4967	5150
5' SL8	442·448	C·G	772	815	1587
att HP	13434·13453	U·A	462	326	788
att HP	13435·13452	G·C	704	1689	2393
att HP	13439·13448	C·G	47	2	49
att HP	13441·13446	G·C	954	1514	2468
PK	13495·13484	C·G	60	1	61
PK	13496·13483	U·A	2	48	50
PK	13497·13482	U·A	11	15581	15592
PK	13498·13481	A·U	1	1197	1198
PK	13499·13480	C·G	2	367	369
PK	13500·13479	A·U	6	223	229
PK	13501·13478	C·G	7	1211	1218
PK	13502·13477	C·G	9	55	64
PK	13503·13476	G·C	632	191	823
PK	13504·13475	U·G	118	1	119
PK	13523·13513	C·G	132	11	143
PK	13524·13512	U·A	153	137	290
PK	13525·13511	G·C	8	252	260
PK	13528·13509	G·C	39	6	45
PK	13529·13508	U·G	36	1	37
PK	13530·13507	C·G	17	120	137
PK	13531·13506	G·C	28	1008	1036
PK	13532·13505	U·G	379	1	380
PK	13538·13492	G·C	11	6	17*
PK	13539·13491	G·C	5	3	8*
PK	13540·13490	G·C	5	1	6*
PK	13541·13489	C·G	11	8	19*
3' SL1	29548·29613	C·G	126	857	983
3' SL1	29549·29612	A·U	106	242	348
3' SL1	29550·29611	C·G	114	1351	1465
3' SL1	29551·29610	A·U	398	132	530
3' SL1	29552·29609	A·U	138	471	609
3' SL1	29553·29608	G·C	3250	181	3431
3' SL1	29556·29607	A·U	257	230	487
3' SL1	29557·29606	G·C	14715	520	15235
3' SL1	29559·29605	U·A	285	7	292
3' SL1	29560·29604	G·U	7998	1	7999
3' SL1	29561·29603	G·C	15	13	28
3' SL1	29562·29602	G·U	351	1	352
3' SL1	29563·29601	C·G	27	282	309
3' SL1	29564·29600	U·A	417	844	1261
3' SL1	29565·29599	A·U	188	838	1026
3' SL1	29566·29598	U·A	1160	319	1479
3' SL1	29568·29596	U·A	796	554	1350
3' SL1	29569·29595	A·U	290	63	353
3' SL1	29572·29593	C·G	11591	904	12495
3' SL1	29573·29592	G·C	700	2290	2990
3' SL1	29574·29591	U·A	74	197	271
3' SL1	29578·29587	C·G	4026	756	4782
3' SL1	29579·29586	G·C	2560	3897	6457
3' SL2-SL3	29630·29656	A·U	240	507	747
3' SL2-SL3	29631·29655	A·U	248	540	788
3' SL2-SL3	29632·29654	C·G	700	47092	47792**
3' SL2-SL3	29633·29653	U·A	480	266	746
3' SL2-SL3	29634·29652	A·U	32	90	122
3' SL2-SL3	29636·29650	A·U	262	122	384
3' SL3	29622·29867	A·U	113	461	574
3' SL3	29623·29866	U·A	777	1	778
3' SL3	29624·29865	U·A	3200	1	3201
3' SL3	29625·29864	C·G	8	7330	7338
3' SL3	29626·29863	U·A	576	280	856
3' SL3	29627·29862	C·G	2046	6947	8993
3' SL3	29629·29657	U·A	293	418	711
3' SL3	29659·29853	C·G	1110	3523	4633
3' SL3	29660·29852	U·A	1080	121	1201
3' SL3	29661·29850	U·A	1187	228	1415
3' SL3	29662·29849	U·A	314	118	432
3' SL3	29663·29848	A·U	760	182	942
3' SL3	29664·29847	A·U	325	144	469
3' SL3	29667·29844	U·A	631	228	859
3' SL3	29668·29843	C·G	554	1347	1901
3' SL3	29669·29842	A·U	501	356	857
3' SL3	29670·29841	C·G	710	5522	6232
3' SL3	29671·29840	A·U	1169	265	1434
3' s2m	29728·29768	U·A	3342	368	3710
3' s2m	29729·29767	U·A	1751	513	2264
3' s2m	29730·29766	C·G	2266	4400	6666
3' s2m	29731·29765	A·U	889	328	1217
3' s2m	29739·29759	C·G	5388	2844	8232
3' s2m	29741·29757	C·G	3987	3224	7211
3' s2m	29743·29755	C·G	10008	8553	18561**
3' s2m	29744·29754	G·C	10432	10882	21314**
*Sites under strongest epistatic constraint
**Sites under weakest epistatic constraint

## Sheet: Table S2
Table S2. Ancestral UP sites in the secondary structure of SARS-CoV-2.
Position	Ancestral allele	Derived allele frequency
20	C	4618
21	C	73054
22	A	10025
23	G	4945
25	U	6212
26	A	5682
27	A	5026
28	C	3972
31	A	1302
34	A	891
35	A	823
36	C	2429
37	C	2063
38	A	1159
39	A	234
40	C	5295
41	U	411
42	U	288
43	U	419
44	C	28239
51	U	35
52	U	78
54	U	259
60	U	308
65	U	279
66	C	9594
67	U	71
68	A	133
69	A	222
70	A	481
71	C	384
76	U	299
77	U	141
78	U	606
79	A	144
80	A	143
81	A	218
82	A	360
83	U	451
84	C	4384
85	U	69
86	G	148
87	U	187
89	U	78
90	G	390
91	G	1333
92	C	1685
93	U	220
95	U	437
96	C	1065
97	A	512
99	U	1006
100	C	10638
101	G	2581
102	G	342
103	C	1147
104	U	122
105	G	3889
106	C	12442
107	A	111
108	U	134
109	G	70
110	C	1018
111	U	288
112	U	83
113	A	106
115	U	202
116	G	169
118	A	237
119	C	1594
120	U	333
121	C	872
122	A	184
124	G	449
125	C	376
126	A	498
127	G	2096
128	U	91
129	A	512
130	U	227
131	A	10
132	A	121
133	U	114
134	U	81
135	A	109
136	A	449
137	U	729
138	A	49
139	A	124
140	C	14497
141	U	534
142	A	141
143	A	1956
144	U	375
145	U	460
146	A	114
147	C	3710
148	U	110
149	G	565
159	G	195
161	A	662
162	C	2574
168	U	1471
169	A	563
170	A	180
174	G	26018
175	U	436
177	U	2624
178	A	657
181	U	328
182	U	176
183	C	1083
184	U	154
185	G	1362
186	C	13663
187	A	1966
189	G	3219
194	U	237
195	U	506
200	U	249
201	U	7104
202	U	570
203	C	45445
204	G	65673
205	U	524
210	G	2233833
211	U	266
212	U	448
217	C	762
219	G	7280
220	A	510
221	U	1415
222	C	51180
223	A	1269
224	U	1893
225	C	920
226	A	44
227	G	918
230	C	757
232	U	835
235	A	300
238	U	565
239	U	521
240	U	831
241	C	4970050
242	G	3715
243	U	351
248	G	745
250	G	161
256	G	1255
257	A	1406
258	A	854
259	A	574
263	A	458
264	A	452
267	U	6
268	G	26
270	A	296
274	C	2011
280	C	2240
282	C	676
285	G	761
286	U	296
287	U	383
295	G	241
296	A	63
297	A	80
298	A	510
299	A	107
300	C	2462
301	A	164
308	C	164
309	A	526
310	A	108
311	C	1175
312	U	258
313	C	47652
314	A	432
315	G	864
316	U	91
317	U	69
318	U	127
324	U	182
325	U	469
326	U	112
327	U	50
328	A	80
334	U	139
335	C	13366
336	G	389
337	C	13322
344	C	3329
345	U	258
346	C	14737
347	G	6193
348	U	273
349	A	165
354	G	721
358	U	520
361	A	1641
363	A	213
367	C	1680
368	G	734
369	U	111
370	G	4849
371	G	260
372	A	603
373	G	1907
377	G	538
378	U	372
380	U	239
382	A	5895
383	U	556
385	A	380
389	G	338
394	U	894
395	C	40
396	A	631
397	A	226
398	C	3721
399	A	285
400	U	3916
401	C	910
402	U	84
403	U	513
404	A	65
405	A	635
406	A	250
407	G	877
408	A	1248
409	U	627
410	G	3981
411	G	490
412	C	918
415	U	173
418	U	301
421	C	1851
422	U	174
423	U	11
424	A	177
427	A	2730
428	G	1192
430	A	550
431	G	271
432	U	48
433	U	246
435	A	436
436	A	65
437	A	69
438	A	591
439	A	4828
443	G	2140
444	U	711
445	U	117259
446	U	305
447	U	63
451	U	574
453	A	450
454	A	348
455	C	248
456	U	37
458	G	228
459	A	390
462	A	146
463	G	2776
466	C	1870
469	U	1353
13436	C	2808
13437	U	115
13438	U	889
13440	A	82
13442	U	64
13443	C	116
13444	A	512
13445	G	192
13447	U	325
13449	A	78
13450	U	184
13451	G	627
13454	C	6
13455	A	121
13456	A	392
13457	U	206
13458	C	8785
13459	G	6537
13460	U	35
13461	U	62
13462	U	4
13463	U	4
13464	U	2
13465	A	5
13466	A	4
13467	A	2
13468	C	5
13469	G	8
13470	G	11
13471	G	256
13472	U	108
13473	U	60
13474	U	434
13485	U	44
13486	G	50
13487	C	4549
13488	A	1015
13493	G	21
13494	U	58
13510	A	156
13514	G	883
13515	C	1194
13516	A	81
13517	C	8816
13518	U	120
13519	A	73
13520	G	205
13521	U	353
13522	A	48
13526	A	157
13527	U	347
13533	A	3719
13534	U	334
13535	A	87
13536	C	22293
13537	A	72
29554	G	15160
29555	C	19097
29558	A	960
29567	A	5287
29570	A	220
29571	A	267
29575	U	694
29576	U	71
29577	U	113
29580	C	7883
29581	U	441
29582	U	353
29583	U	297
29584	U	586
29585	C	11031
29588	U	225
29589	U	802
29590	U	123
29594	A	385
29597	U	336
29614	C	24330
29615	A	256
29616	G	3799
29617	A	652
29618	A	243
29619	U	454
29620	G	970
29621	A	437
29628	G	6313
29635	C	4294
29637	U	1225
29638	A	114
29639	G	971
29640	C	5158
29641	A	183
29642	C	10839
29643	A	348
29644	A	272
29645	G	121210
29646	U	156
29647	A	547
29648	G	9546
29649	A	421
29651	G	394
29658	A	84
29665	U	589
29666	C	9218
29672	U	200
29673	A	144
29674	G	816
29675	C	2438
29676	A	265
29677	A	186
29678	U	384
29679	C	12887
29680	U	405
29681	U	304
29682	U	393
29683	A	198
29684	A	768
29685	U	2685
29686	C	9974
29687	A	851
29688	G	11885
29689	U	70
29690	G	8457
29691	U	541
29692	G	16123
29693	U	535
29694	A	590
29695	A	140
29696	C	3057
29697	A	1103
29698	U	825
29699	U	250
29700	A	134438
29701	G	2906
29702	G	3497
29703	G	1582
29704	A	144
29705	G	4420
29706	G	18883
29707	A	271
29708	C	7995
29709	U	376
29710	U	6270
29711	G	10590
29712	A	573
29713	A	224
29714	A	147
29715	G	3624
29716	A	355
29717	G	3010
29718	C	4411
29719	C	5281
29720	A	471
29721	C	4524
29722	C	3853
29723	A	1199
29724	C	3193
29725	A	594
29726	U	584
29727	U	480
29732	C	2293
29733	C	13150
29734	G	36011
29735	A	2508
29736	G	23771
29737	G	11826
29738	C	27565
29740	A	1221
29742	G	2157987
29745	G	7811
29746	A	672
29747	G	15009
29748	U	1770
29749	A	350
29750	C	19359
29751	G	16706
29752	A	1199
29753	U	2035
29756	A	547
29758	U	177
29760	U	2895
29761	A	327
29762	C	8879
29763	A	821
29764	G	43562
29769	C	14270
29770	A	1156
29771	A	5070
29772	U	1679
29773	G	4056
29774	C	17452
29775	U	924
29776	A	1406
29777	G	4460
29778	G	2555
29779	G	20576
29780	A	934
29781	G	16076
29782	A	5719
29783	G	4957
29784	C	5428
29785	U	1406
29786	G	3599
29787	C	117
29788	C	159
29789	U	835
29790	A	215
29791	U	1549
29792	A	642
29793	U	1443
29794	G	477
29795	G	471
29796	A	383
29797	A	543
29798	G	868
29799	A	643
29800	G	2175
29801	C	1516
29802	C	1593
29803	C	2081
29804	U	1391
29805	A	876
29806	A	1591
29807	U	1209
29808	G	1767
29809	U	894
29810	G	8266
29811	U	700
29812	A	478
29813	A	444
29814	A	448
29815	A	564
29816	U	1218
29817	U	693
29818	A	532
29819	A	812
29820	U	1613
29821	U	1004
29822	U	787
29823	U	587
29824	A	575
29825	G	6713
29826	U	840
29827	A	3018
29828	G	1723
29829	U	595
29830	G	1012
29831	C	1859
29832	U	1795
29833	A	422
29834	U	44075
29835	C	4690
29836	C	2536
29837	C	1975
29838	C	2750
29839	A	749
29845	U	332
29846	U	315
29851	U	398
29854	C	738
29855	U	570
29856	U	823
29857	C	1126
29858	U	4142
29859	U	796
29860	A	1193
29861	G	1954
